# Supplementary material for: Effectiveness of an interprofessional education program using team‐based learning for medical students: A randomized controlled trial
Source: J Gen Fam Med. 2019 Nov 3;21(1):2–9. doi: 10.1002/jgf2.284 (PMC6942931; doi:10.1002/jgf2.284)
Supplement: Supplementary file 1 [file JGF2-21-2-s001.xlsx]

## Sheet: Sheet1
	No	Item	Mean difference in scores before and after TBL		95% CI		P value	¶
			Multi-professional group (n=42)	Uni-professional group (n=70)
	1	Learning with other students will help me become a more effective member of a health care team	0.17	0.03	-0.13	to 0.41	0.31
	2	Patients would ultimately benefit if health care students worked together to solve patient problems	0.1	0.03	-0.2	to 0.34	0.63
	3	Shared learning with other health care students will increase my ability to understand clinical problems	0.21	-0.06	0.01	to 0.53	0.04
	4	Learning with health care students before qualification would improve relationships after qualification	0.19	0.06	-0.14	to 0.41	0.34
	5	Communication skills should be learned with other health care students	0.4	0.1	-0.01	to 0.62	0.06
	6	Shared learning will help me to think positively about other professionals	0.14	-0.1	-0.03	to 0.52	0.08
	7	For small group learning to work, students need to trust and respect each other	0.1	0.01	-0.21	to 0.37	0.58
	8	Team-working skills are essential for all health care students to learn	-0.02	-0.11	-0.17	to 0.35	0.49
	9	Shared learnig will help me to understand my own limitations	0.19	0.03	-0.17	to 0.50	0.34
	10	I don't want to waste my time learning with other health care students *	0.38	-0.14	0.17	to 0.88	0.01
	11	It is not necessary for undergraduate health care students to learn together *	0.31	-0.19	0.13	to 0.86	0.01
	12	Clinical problem-solving skills can only be learned with students from my own department *	0.45	0	0.09	to 0.81	0.02
	13	Shared learning with other health care students will help me to communicate better with patients and other professionals	0.12	-0.03	-0.09	to 0.39	0.23
	14	I would welcome the opportunity to work on small-group projects with other health care students	0.17	0.21	-0.37	to 0.27	0.77
	15	Shared learning will help to clarify the nature of patient problems	0.31	0.19	-0.15	to 0.39	0.37
	16	Shared learning before qualification will help me become a better team worker	0.14	0.17	-0.29	to 0.24	0.83
	17	The function of nurses and therapists is mainly to provide support for doctors *	-0.07	0.06	-0.61	to 0.35	0.6
	18	I'm not sure what my professional role will be *	0.12	-0.21	-0.15	to 0.81	0.17
	19	I have to acquire much more knowledge and skills than other health care students	-0.07	0.11	-0.53	to 0.16	0.29
	¶ Unpaired t-test, significance level: p < 0.05, Bonferoni correction: p = 0.05/19 = 0.0026
	* Reverse-scored item
	CI: confidence interval
